# Supplementary material for: Skeletal muscle regeneration in facioscapulohumeral muscular dystrophy is correlated with pathological severity
Source: Hum Mol Genet. 2020 Aug 3;29(16):2746–60. doi: 10.1093/hmg/ddaa164 (PMC7530526; doi:10.1093/hmg/ddaa164)
Supplement: Banerji_et_al_2020_Supplementary_Table_S1_Hallmark_Myogenesis_gene_list_ddaa164 [file banerji_et_al_2020_supplementary_table_s1_hallmark_myogenesis_gene_list_ddaa164.xlsx]

## Sheet: Sheet1
Supplementary Table S1 - from https://www.gsea-msigdb.org/gsea/msigdb/cards/HALLMARK_MYOGENESIS.html
NCBI (Entrez) Gene Id	Gene Symbol	Gene Description
3983	ABLIM1	actin binding LIM protein 1 [Source:HGNC Symbol;Acc:HGNC:78]
43	ACHE	acetylcholinesterase (Cartwright blood group) [Source:HGNC Symbol;Acc:HGNC:108]
2180	ACSL1	acyl-CoA synthetase long chain family member 1 [Source:HGNC Symbol;Acc:HGNC:3569]
58	ACTA1	actin alpha 1, skeletal muscle [Source:HGNC Symbol;Acc:HGNC:129]
70	ACTC1	actin alpha cardiac muscle 1 [Source:HGNC Symbol;Acc:HGNC:143]
88	ACTN2	actinin alpha 2 [Source:HGNC Symbol;Acc:HGNC:164]
89	ACTN3	actinin alpha 3 (gene/pseudogene) [Source:HGNC Symbol;Acc:HGNC:165]
8038	ADAM12	ADAM metallopeptidase domain 12 [Source:HGNC Symbol;Acc:HGNC:190]
115	ADCY9	adenylate cyclase 9 [Source:HGNC Symbol;Acc:HGNC:240]
165	AEBP1	AE binding protein 1 [Source:HGNC Symbol;Acc:HGNC:303]
178	AGL	amylo-alpha-1, 6-glucosidase, 4-alpha-glucanotransferase [Source:HGNC Symbol;Acc:HGNC:321]
375790	AGRN	agrin [Source:HGNC Symbol;Acc:HGNC:329]
203	AK1	adenylate kinase 1 [Source:HGNC Symbol;Acc:HGNC:361]
208	AKT2	AKT serine/threonine kinase 2 [Source:HGNC Symbol;Acc:HGNC:392]
26287	ANKRD2	ankyrin repeat domain 2 [Source:HGNC Symbol;Acc:HGNC:495]
187	APLNR	apelin receptor [Source:HGNC Symbol;Acc:HGNC:339]
347	APOD	apolipoprotein D [Source:HGNC Symbol;Acc:HGNC:612]
351	APP	amyloid beta precursor protein [Source:HGNC Symbol;Acc:HGNC:620]
487	ATP2A1	ATPase sarcoplasmic/endoplasmic reticulum Ca2+ transporting 1 [Source:HGNC Symbol;Acc:HGNC:811]
537	ATP6AP1	ATPase H+ transporting accessory protein 1 [Source:HGNC Symbol;Acc:HGNC:868]
573	BAG1	BAG cochaperone 1 [Source:HGNC Symbol;Acc:HGNC:937]
624	BDKRB2	bradykinin receptor B2 [Source:HGNC Symbol;Acc:HGNC:1030]
8553	BHLHE40	basic helix-loop-helix family member e40 [Source:HGNC Symbol;Acc:HGNC:1046]
274	BIN1	bridging integrator 1 [Source:HGNC Symbol;Acc:HGNC:1052]
8912	CACNA1H	calcium voltage-gated channel subunit alpha1 H [Source:HGNC Symbol;Acc:HGNC:1395]
786	CACNG1	calcium voltage-gated channel auxiliary subunit gamma 1 [Source:HGNC Symbol;Acc:HGNC:1405]
816	CAMK2B	calcium/calmodulin dependent protein kinase II beta [Source:HGNC Symbol;Acc:HGNC:1461]
844	CASQ1	calsequestrin 1 [Source:HGNC Symbol;Acc:HGNC:1512]
845	CASQ2	calsequestrin 2 [Source:HGNC Symbol;Acc:HGNC:1513]
859	CAV3	caveolin 3 [Source:HGNC Symbol;Acc:HGNC:1529]
948	CD36	CD36 molecule [Source:HGNC Symbol;Acc:HGNC:1663]
1012	CDH13	cadherin 13 [Source:HGNC Symbol;Acc:HGNC:1753]
1026	CDKN1A	cyclin dependent kinase inhibitor 1A [Source:HGNC Symbol;Acc:HGNC:1784]
1675	CFD	complement factor D [Source:HGNC Symbol;Acc:HGNC:2771]
1134	CHRNA1	cholinergic receptor nicotinic alpha 1 subunit [Source:HGNC Symbol;Acc:HGNC:1955]
1140	CHRNB1	cholinergic receptor nicotinic beta 1 subunit [Source:HGNC Symbol;Acc:HGNC:1961]
1146	CHRNG	cholinergic receptor nicotinic gamma subunit [Source:HGNC Symbol;Acc:HGNC:1967]
1152	CKB	creatine kinase B [Source:HGNC Symbol;Acc:HGNC:1991]
1158	CKM	creatine kinase, M-type [Source:HGNC Symbol;Acc:HGNC:1994]
1160	CKMT2	creatine kinase, mitochondrial 2 [Source:HGNC Symbol;Acc:HGNC:1996]
1191	CLU	clusterin [Source:HGNC Symbol;Acc:HGNC:2095]
1266	CNN3	calponin 3 [Source:HGNC Symbol;Acc:HGNC:2157]
1306	COL15A1	collagen type XV alpha 1 chain [Source:HGNC Symbol;Acc:HGNC:2192]
1277	COL1A1	collagen type I alpha 1 chain [Source:HGNC Symbol;Acc:HGNC:2197]
1281	COL3A1	collagen type III alpha 1 chain [Source:HGNC Symbol;Acc:HGNC:2201]
1284	COL4A2	collagen type IV alpha 2 chain [Source:HGNC Symbol;Acc:HGNC:2203]
1292	COL6A2	collagen type VI alpha 2 chain [Source:HGNC Symbol;Acc:HGNC:2212]
1293	COL6A3	collagen type VI alpha 3 chain [Source:HGNC Symbol;Acc:HGNC:2213]
1339	COX6A2	cytochrome c oxidase subunit 6A2 [Source:HGNC Symbol;Acc:HGNC:2279]
1346	COX7A1	cytochrome c oxidase subunit 7A1 [Source:HGNC Symbol;Acc:HGNC:2287]
1384	CRAT	carnitine O-acetyltransferase [Source:HGNC Symbol;Acc:HGNC:2342]
1410	CRYAB	crystallin alpha B [Source:HGNC Symbol;Acc:HGNC:2389]
8048	CSRP3	cysteine and glycine rich protein 3 [Source:HGNC Symbol;Acc:HGNC:2472]
1489	CTF1	cardiotrophin 1 [Source:HGNC Symbol;Acc:HGNC:2499]
23604	DAPK2	death associated protein kinase 2 [Source:HGNC Symbol;Acc:HGNC:2675]
6764	DENND2B	DENN domain containing 2B [Source:HGNC Symbol;Acc:HGNC:11350]
1674	DES	desmin [Source:HGNC Symbol;Acc:HGNC:2770]
1756	DMD	dystrophin [Source:HGNC Symbol;Acc:HGNC:2928]
1760	DMPK	DM1 protein kinase [Source:HGNC Symbol;Acc:HGNC:2933]
1837	DTNA	dystrobrevin alpha [Source:HGNC Symbol;Acc:HGNC:3057]
10278	EFS	embryonal Fyn-associated substrate [Source:HGNC Symbol;Acc:HGNC:16898]
1974	EIF4A2	eukaryotic translation initiation factor 4A2 [Source:HGNC Symbol;Acc:HGNC:3284]
2027	ENO3	enolase 3 [Source:HGNC Symbol;Acc:HGNC:3354]
2049	EPHB3	EPH receptor B3 [Source:HGNC Symbol;Acc:HGNC:3394]
2065	ERBB3	erb-b2 receptor tyrosine kinase 3 [Source:HGNC Symbol;Acc:HGNC:3431]
2170	FABP3	fatty acid binding protein 3 [Source:HGNC Symbol;Acc:HGNC:3557]
2224	FDPS	farnesyl diphosphate synthase [Source:HGNC Symbol;Acc:HGNC:3631]
2247	FGF2	fibroblast growth factor 2 [Source:HGNC Symbol;Acc:HGNC:3676]
2273	FHL1	four and a half LIM domains 1 [Source:HGNC Symbol;Acc:HGNC:3702]
2281	FKBP1B	FKBP prolyl isomerase 1B [Source:HGNC Symbol;Acc:HGNC:3712]
2314	FLII	FLII actin remodeling protein [Source:HGNC Symbol;Acc:HGNC:3750]
4303	FOXO4	forkhead box O4 [Source:HGNC Symbol;Acc:HGNC:7139]
10468	FST	follistatin [Source:HGNC Symbol;Acc:HGNC:3971]
5348	FXYD1	FXYD domain containing ion transport regulator 1 [Source:HGNC Symbol;Acc:HGNC:4025]
2548	GAA	glucosidase alpha, acid [Source:HGNC Symbol;Acc:HGNC:4065]
11345	GABARAPL2	GABA type A receptor associated protein like 2 [Source:HGNC Symbol;Acc:HGNC:13291]
4616	GADD45B	growth arrest and DNA damage inducible beta [Source:HGNC Symbol;Acc:HGNC:4096]
2702	GJA5	gap junction protein alpha 5 [Source:HGNC Symbol;Acc:HGNC:4279]
2775	GNAO1	G protein subunit alpha o1 [Source:HGNC Symbol;Acc:HGNC:4389]
2878	GPX3	glutathione peroxidase 3 [Source:HGNC Symbol;Acc:HGNC:4555]
2934	GSN	gelsolin [Source:HGNC Symbol;Acc:HGNC:4620]
1839	HBEGF	heparin binding EGF like growth factor [Source:HGNC Symbol;Acc:HGNC:3059]
10014	HDAC5	histone deacetylase 5 [Source:HGNC Symbol;Acc:HGNC:14068]
3270	HRC	histidine rich calcium binding protein [Source:HGNC Symbol;Acc:HGNC:5178]
3316	HSPB2	heat shock protein family B (small) member 2 [Source:HGNC Symbol;Acc:HGNC:5247]
26353	HSPB8	heat shock protein family B (small) member 8 [Source:HGNC Symbol;Acc:HGNC:30171]
3475	IFRD1	interferon related developmental regulator 1 [Source:HGNC Symbol;Acc:HGNC:5456]
3479	IGF1	insulin like growth factor 1 [Source:HGNC Symbol;Acc:HGNC:5464]
3486	IGFBP3	insulin like growth factor binding protein 3 [Source:HGNC Symbol;Acc:HGNC:5472]
3490	IGFBP7	insulin like growth factor binding protein 7 [Source:HGNC Symbol;Acc:HGNC:5476]
3679	ITGA7	integrin subunit alpha 7 [Source:HGNC Symbol;Acc:HGNC:6143]
3688	ITGB1	integrin subunit beta 1 [Source:HGNC Symbol;Acc:HGNC:6153]
3691	ITGB4	integrin subunit beta 4 [Source:HGNC Symbol;Acc:HGNC:6158]
3693	ITGB5	integrin subunit beta 5 [Source:HGNC Symbol;Acc:HGNC:6160]
3756	KCNH1	potassium voltage-gated channel subfamily H member 1 [Source:HGNC Symbol;Acc:HGNC:6250]
3757	KCNH2	potassium voltage-gated channel subfamily H member 2 [Source:HGNC Symbol;Acc:HGNC:6251]
3801	KIFC3	kinesin family member C3 [Source:HGNC Symbol;Acc:HGNC:6326]
688	KLF5	Kruppel like factor 5 [Source:HGNC Symbol;Acc:HGNC:6349]
3908	LAMA2	laminin subunit alpha 2 [Source:HGNC Symbol;Acc:HGNC:6482]
9215	LARGE1	LARGE xylosyl- and glucuronyltransferase 1 [Source:HGNC Symbol;Acc:HGNC:6511]
11155	LDB3	LIM domain binding 3 [Source:HGNC Symbol;Acc:HGNC:15710]
23175	LPIN1	lipin 1 [Source:HGNC Symbol;Acc:HGNC:13345]
4046	LSP1	lymphocyte specific protein 1 [Source:HGNC Symbol;Acc:HGNC:6707]
6300	MAPK12	mitogen-activated protein kinase 12 [Source:HGNC Symbol;Acc:HGNC:6874]
22924	MAPRE3	microtubule associated protein RP/EB family member 3 [Source:HGNC Symbol;Acc:HGNC:6892]
4151	MB	myoglobin [Source:HGNC Symbol;Acc:HGNC:6915]
4205	MEF2A	myocyte enhancer factor 2A [Source:HGNC Symbol;Acc:HGNC:6993]
4208	MEF2C	myocyte enhancer factor 2C [Source:HGNC Symbol;Acc:HGNC:6996]
4209	MEF2D	myocyte enhancer factor 2D [Source:HGNC Symbol;Acc:HGNC:6997]
22808	MRAS	muscle RAS oncogene homolog [Source:HGNC Symbol;Acc:HGNC:7227]
4607	MYBPC3	myosin binding protein C3 [Source:HGNC Symbol;Acc:HGNC:7551]
4608	MYBPH	myosin binding protein H [Source:HGNC Symbol;Acc:HGNC:7552]
4618	MYF6	myogenic factor 6 [Source:HGNC Symbol;Acc:HGNC:7566]
4619	MYH1	myosin heavy chain 1 [Source:HGNC Symbol;Acc:HGNC:7567]
4629	MYH11	myosin heavy chain 11 [Source:HGNC Symbol;Acc:HGNC:7569]
4620	MYH2	myosin heavy chain 2 [Source:HGNC Symbol;Acc:HGNC:7572]
4621	MYH3	myosin heavy chain 3 [Source:HGNC Symbol;Acc:HGNC:7573]
4622	MYH4	myosin heavy chain 4 [Source:HGNC Symbol;Acc:HGNC:7574]
4625	MYH7	myosin heavy chain 7 [Source:HGNC Symbol;Acc:HGNC:7577]
4626	MYH8	myosin heavy chain 8 [Source:HGNC Symbol;Acc:HGNC:7578]
4627	MYH9	myosin heavy chain 9 [Source:HGNC Symbol;Acc:HGNC:7579]
4632	MYL1	myosin light chain 1 [Source:HGNC Symbol;Acc:HGNC:7582]
4633	MYL2	myosin light chain 2 [Source:HGNC Symbol;Acc:HGNC:7583]
4634	MYL3	myosin light chain 3 [Source:HGNC Symbol;Acc:HGNC:7584]
4635	MYL4	myosin light chain 4 [Source:HGNC Symbol;Acc:HGNC:7585]
140465	MYL6B	myosin light chain 6B [Source:HGNC Symbol;Acc:HGNC:29823]
58498	MYL7	myosin light chain 7 [Source:HGNC Symbol;Acc:HGNC:21719]
4638	MYLK	myosin light chain kinase [Source:HGNC Symbol;Acc:HGNC:7590]
29895	MYLPF	myosin light chain, phosphorylatable, fast skeletal muscle [Source:HGNC Symbol;Acc:HGNC:29824]
4641	MYO1C	myosin IC [Source:HGNC Symbol;Acc:HGNC:7597]
4656	MYOG	myogenin [Source:HGNC Symbol;Acc:HGNC:7612]
8736	MYOM1	myomesin 1 [Source:HGNC Symbol;Acc:HGNC:7613]
9172	MYOM2	myomesin 2 [Source:HGNC Symbol;Acc:HGNC:7614]
58529	MYOZ1	myozenin 1 [Source:HGNC Symbol;Acc:HGNC:13752]
89797	NAV2	neuron navigator 2 [Source:HGNC Symbol;Acc:HGNC:15997]
4684	NCAM1	neural cell adhesion molecule 1 [Source:HGNC Symbol;Acc:HGNC:7656]
4842	NOS1	nitric oxide synthase 1 [Source:HGNC Symbol;Acc:HGNC:7872]
4851	NOTCH1	notch receptor 1 [Source:HGNC Symbol;Acc:HGNC:7881]
1728	NQO1	NAD(P)H quinone dehydrogenase 1 [Source:HGNC Symbol;Acc:HGNC:2874]
79629	OCEL1	occludin/ELL domain containing 1 [Source:HGNC Symbol;Acc:HGNC:26221]
5091	PC	pyruvate carboxylase [Source:HGNC Symbol;Acc:HGNC:8636]
9659	PDE4DIP	phosphodiesterase 4D interacting protein [Source:HGNC Symbol;Acc:HGNC:15580]
9260	PDLIM7	PDZ and LIM domain 7 [Source:HGNC Symbol;Acc:HGNC:22958]
5213	PFKM	phosphofructokinase, muscle [Source:HGNC Symbol;Acc:HGNC:8877]
5224	PGAM2	phosphoglycerate mutase 2 [Source:HGNC Symbol;Acc:HGNC:8889]
9463	PICK1	protein interacting with PRKCA 1 [Source:HGNC Symbol;Acc:HGNC:9394]
5569	PKIA	cAMP-dependent protein kinase inhibitor alpha [Source:HGNC Symbol;Acc:HGNC:9017]
23654	PLXNB2	plexin B2 [Source:HGNC Symbol;Acc:HGNC:9104]
8497	PPFIA4	PTPRF interacting protein alpha 4 [Source:HGNC Symbol;Acc:HGNC:9248]
5507	PPP1R3C	protein phosphatase 1 regulatory subunit 3C [Source:HGNC Symbol;Acc:HGNC:9293]
5621	PRNP	prion protein [Source:HGNC Symbol;Acc:HGNC:9449]
5664	PSEN2	presenilin 2 [Source:HGNC Symbol;Acc:HGNC:9509]
5740	PTGIS	prostaglandin I2 synthase [Source:HGNC Symbol;Acc:HGNC:9603]
11156	PTP4A3	protein tyrosine phosphatase 4A3 [Source:HGNC Symbol;Acc:HGNC:9636]
5816	PVALB	parvalbumin [Source:HGNC Symbol;Acc:HGNC:9704]
5837	PYGM	glycogen phosphorylase, muscle associated [Source:HGNC Symbol;Acc:HGNC:9726]
5925	RB1	RB transcriptional corepressor 1 [Source:HGNC Symbol;Acc:HGNC:9884]
65055	REEP1	receptor accessory protein 1 [Source:HGNC Symbol;Acc:HGNC:25786]
6016	RIT1	Ras like without CAAX 1 [Source:HGNC Symbol;Acc:HGNC:10023]
6261	RYR1	ryanodine receptor 1 [Source:HGNC Symbol;Acc:HGNC:10483]
6319	SCD	stearoyl-CoA desaturase [Source:HGNC Symbol;Acc:HGNC:10571]
29970	SCHIP1	schwannomin interacting protein 1 [Source:HGNC Symbol;Acc:HGNC:15678]
6442	SGCA	sarcoglycan alpha [Source:HGNC Symbol;Acc:HGNC:10805]
6444	SGCD	sarcoglycan delta [Source:HGNC Symbol;Acc:HGNC:10807]
6445	SGCG	sarcoglycan gamma [Source:HGNC Symbol;Acc:HGNC:10809]
25970	SH2B1	SH2B adaptor protein 1 [Source:HGNC Symbol;Acc:HGNC:30417]
6450	SH3BGR	SH3 domain binding glutamate rich protein [Source:HGNC Symbol;Acc:HGNC:10822]
22933	SIRT2	sirtuin 2 [Source:HGNC Symbol;Acc:HGNC:10886]
6535	SLC6A8	solute carrier family 6 member 8 [Source:HGNC Symbol;Acc:HGNC:11055]
6588	SLN	sarcolipin [Source:HGNC Symbol;Acc:HGNC:11089]
6525	SMTN	smoothelin [Source:HGNC Symbol;Acc:HGNC:11126]
6649	SOD3	superoxide dismutase 3 [Source:HGNC Symbol;Acc:HGNC:11181]
10580	SORBS1	sorbin and SH3 domain containing 1 [Source:HGNC Symbol;Acc:HGNC:14565]
10174	SORBS3	sorbin and SH3 domain containing 3 [Source:HGNC Symbol;Acc:HGNC:30907]
6678	SPARC	secreted protein acidic and cysteine rich [Source:HGNC Symbol;Acc:HGNC:11219]
25803	SPDEF	SAM pointed domain containing ETS transcription factor [Source:HGNC Symbol;Acc:HGNC:17257]
10290	SPEG	striated muscle enriched protein kinase [Source:HGNC Symbol;Acc:HGNC:16901]
8877	SPHK1	sphingosine kinase 1 [Source:HGNC Symbol;Acc:HGNC:11240]
6709	SPTAN1	spectrin alpha, non-erythrocytic 1 [Source:HGNC Symbol;Acc:HGNC:11273]
8082	SSPN	sarcospan [Source:HGNC Symbol;Acc:HGNC:11322]
8614	STC2	stanniocalcin 2 [Source:HGNC Symbol;Acc:HGNC:11374]
6840	SVIL	supervillin [Source:HGNC Symbol;Acc:HGNC:11480]
9144	SYNGR2	synaptogyrin 2 [Source:HGNC Symbol;Acc:HGNC:11499]
6876	TAGLN	transgelin [Source:HGNC Symbol;Acc:HGNC:11553]
8557	TCAP	titin-cap [Source:HGNC Symbol;Acc:HGNC:11610]
7004	TEAD4	TEA domain transcription factor 4 [Source:HGNC Symbol;Acc:HGNC:11717]
7040	TGFB1	transforming growth factor beta 1 [Source:HGNC Symbol;Acc:HGNC:11766]
7134	TNNC1	troponin C1, slow skeletal and cardiac type [Source:HGNC Symbol;Acc:HGNC:11943]
7125	TNNC2	troponin C2, fast skeletal type [Source:HGNC Symbol;Acc:HGNC:11944]
7135	TNNI1	troponin I1, slow skeletal type [Source:HGNC Symbol;Acc:HGNC:11945]
7136	TNNI2	troponin I2, fast skeletal type [Source:HGNC Symbol;Acc:HGNC:11946]
7138	TNNT1	troponin T1, slow skeletal type [Source:HGNC Symbol;Acc:HGNC:11948]
7139	TNNT2	troponin T2, cardiac type [Source:HGNC Symbol;Acc:HGNC:11949]
7140	TNNT3	troponin T3, fast skeletal type [Source:HGNC Symbol;Acc:HGNC:11950]
7164	TPD52L1	TPD52 like 1 [Source:HGNC Symbol;Acc:HGNC:12006]
7169	TPM2	tropomyosin 2 [Source:HGNC Symbol;Acc:HGNC:12011]
7170	TPM3	tropomyosin 3 [Source:HGNC Symbol;Acc:HGNC:12012]
7249	TSC2	TSC complex subunit 2 [Source:HGNC Symbol;Acc:HGNC:12363]
7433	VIPR1	vasoactive intestinal peptide receptor 1 [Source:HGNC Symbol;Acc:HGNC:12694]
25937	WWTR1	WW domain containing transcription regulator 1 [Source:HGNC Symbol;Acc:HGNC:24042]
